# Supplementary material for: The unusual reproductive system of head and body lice (Pediculus humanus)
Source: Med Vet Entomol. 2017 Dec 20;32(2):226–34. doi: 10.1111/mve.12287 (PMC5947629; doi:10.1111/mve.12287)
Supplement: Supplementary file 2 — Table S2. Head louse genotypes. [file MVE-32-226-s002.csv]

id	M3_10_1	M3_10_2	M3_19_1	M3_19_2	M2_2_1	M2_2_2	T2_6_1	T2_6_2	M2_19_1	M2_19_2	M2_13_1	M2_13_2	M2_3_1	M2_3_2	T2_7_1	T2_7_2	T4_5_1	T4_5_2	T1_4_1	T1_4_2
LFH_34_mother	276	276	350	350	402	408	124	124	192	192	307	309	383	383	204	212	252	260	218	226
LFH_34_father	273	276	350	350	402	408	124	132	192	192	309	309	383	383	204	212	244	260	226	226
LFH_34_10	NA	NA	350	350	402	408	124	132	192	192	NA	NA	383	383	204	212	252	260	226	226
LFH_34_9	NA	NA	350	350	402	402	124	132	NA	NA	NA	NA	383	383	212	212	260	260	226	226
LFH_34_8	NA	NA	NA	NA	NA	NA	124	132	NA	NA	NA	NA	NA	NA	204	212	260	260	218	226
LFH_34_7	NA	NA	350	350	402	402	124	132	NA	NA	NA	NA	383	383	204	212	252	260	226	226
LFH_34_6	NA	NA	350	350	402	402	124	132	NA	NA	NA	NA	383	383	204	212	252	260	226	226
LFH_34_5	NA	NA	350	350	NA	NA	124	132	NA	NA	NA	NA	383	383	212	212	260	260	226	226
LFH_34_4	NA	NA	350	350	402	402	124	132	192	192	NA	NA	383	383	204	212	252	260	218	226
LFH_34_3	NA	NA	350	350	NA	NA	124	132	NA	NA	NA	NA	383	383	204	204	260	260	226	226
LFH_34_2	NA	NA	350	350	402	408	124	132	NA	NA	NA	NA	383	383	212	212	252	260	218	226
LFH_34_1	NA	NA	350	350	402	402	124	132	NA	NA	NA	NA	383	383	212	212	252	260	226	226
LFH_33_mother	273	276	350	350	408	414	124	132	192	192	309	313	383	383	204	212	240	260	218	226
LFH_33_father	276	276	350	350	408	414	124	132	192	192	309	309	383	383	204	212	256	260	218	218
LFH_33_10	NA	NA	350	350	414	414	132	132	192	192	NA	NA	383	383	204	204	240	256	218	226
LFH_33_9	276	276	350	350	408	408	124	132	NA	NA	NA	NA	383	383	204	212	240	256	218	218
LFH_33_8	276	276	350	350	408	408	124	132	192	192	NA	NA	383	383	NA	NA	NA	NA	NA	NA
LFH_33_7	273	276	350	350	408	414	124	132	NA	NA	NA	NA	383	383	204	204	256	260	218	218
LFH_33_6	273	276	350	350	408	414	124	132	192	192	NA	NA	383	383	204	212	240	256	218	218
LFH_33_5	276	276	350	350	408	408	124	132	192	192	NA	NA	383	383	204	212	240	256	218	218
LFH_33_4	273	276	350	350	408	414	124	132	192	192	NA	NA	383	383	204	204	256	260	218	226
LFH_33_3	273	276	350	350	408	408	132	132	NA	NA	NA	NA	383	383	204	204	240	256	218	218
LFH_33_2	276	276	350	350	408	408	124	132	192	192	NA	NA	383	383	204	204	240	256	218	226
LFH_33_1	273	276	350	350	408	408	132	132	192	192	NA	NA	383	383	204	212	240	256	218	218
LFH_31_mother	273	276	347	350	408	416	124	132	192	192	307	309	383	383	212	212	256	256	218	226
LFH_31_father	276	276	350	350	402	408	124	132	192	192	309	309	383	383	204	212	256	260	218	218
LFH_31_10	276	276	350	350	408	408	124	132	192	192	NA	NA	383	383	212	212	256	256	218	218
LFH_31_9	273	276	347	350	408	416	124	132	192	192	NA	NA	383	383	212	212	256	256	218	226
LFH_31_8	276	276	347	350	408	408	124	124	192	192	NA	NA	383	383	212	212	256	256	218	218
LFH_31_7	273	276	347	350	408	408	124	124	NA	NA	NA	NA	383	383	212	212	256	256	218	226
LFH_31_6	273	276	350	350	408	408	124	132	NA	NA	NA	NA	383	383	212	212	256	256	218	218
LFH_31_5	273	276	350	350	408	416	124	124	NA	NA	NA	NA	383	383	212	212	256	256	218	226
LFH_31_4	273	276	347	350	408	408	124	124	NA	NA	NA	NA	383	383	212	212	256	256	218	218
LFH_31_3	273	276	350	350	408	416	124	132	NA	NA	NA	NA	383	383	212	212	256	256	218	226
LFH_31_2	273	276	350	350	NA	NA	124	124	NA	NA	NA	NA	383	383	212	212	256	256	218	218
LFH_31_1	276	276	347	350	408	416	124	132	NA	NA	NA	NA	383	383	212	212	256	256	218	218
LFH_30_mother	273	300	350	350	408	414	124	124	192	192	309	309	383	383	204	212	NA	NA	NA	NA
LFH_30_father	273	273	347	350	402	402	124	132	192	192	309	309	383	383	204	204	NA	NA	NA	NA
LFH_30_10	273	300	350	350	402	414	124	124	NA	NA	NA	NA	383	383	204	212	252	260	226	226
LFH_30_9	273	273	350	350	402	414	124	124	NA	NA	NA	NA	383	383	204	204	244	260	226	226
LFH_30_8	273	300	350	350	402	408	124	124	192	192	NA	NA	383	383	204	204	252	260	226	226
LFH_30_7	273	273	350	350	402	414	124	124	NA	NA	NA	NA	383	383	204	212	244	260	226	226
LFH_30_6	273	300	350	350	402	408	124	124	192	192	309	309	383	383	204	212	244	260	226	226
LFH_30_5	273	300	350	350	402	408	124	124	192	192	NA	NA	383	383	204	212	244	260	226	226
LFH_30_4	273	300	350	350	402	414	124	124	NA	NA	NA	NA	383	383	204	212	244	260	226	226
LFH_30_3	273	300	350	350	402	414	NA	NA	NA	NA	NA	NA	NA	NA	204	212	256	260	218	226
LFH_30_2	273	300	350	350	402	408	124	124	NA	NA	NA	NA	383	383	204	204	244	260	226	226
LFH_30_1	273	300	350	350	402	414	124	124	192	192	NA	NA	383	383	204	212	244	260	226	226
LFH_29_mother	276	300	347	350	408	414	132	132	192	192	309	309	383	383	204	212	252	252	218	226
LFH_29_father	276	276	350	350	408	408	124	124	192	192	309	309	383	383	204	212	244	256	226	226
LFH_29_10	276	300	347	350	408	408	124	132	192	192	NA	NA	383	383	212	212	252	256	226	226
LFH_29_9	276	276	350	350	408	408	124	132	192	192	NA	NA	383	383	204	212	252	256	226	226
LFH_29_8	276	276	347	350	408	414	124	132	192	192	NA	NA	383	383	204	212	252	256	218	226
LFH_29_7	276	300	347	350	408	408	124	132	192	192	NA	NA	383	383	212	212	252	256	226	226
LFH_29_6	276	300	350	350	408	414	124	132	192	192	NA	NA	383	383	212	212	252	256	218	226
LFH_29_5	276	300	347	350	408	414	124	132	NA	NA	NA	NA	383	383	212	212	252	256	226	226
LFH_29_4	276	276	350	350	408	408	124	132	NA	NA	NA	NA	383	383	204	212	252	256	226	226
LFH_29_3	276	300	347	350	408	408	124	132	NA	NA	NA	NA	383	383	212	212	252	256	218	226
LFH_29_2	276	276	347	350	408	408	124	132	NA	NA	NA	NA	383	383	204	212	252	256	226	226
LFH_29_1	276	300	350	350	408	408	124	132	192	192	NA	NA	383	383	204	212	252	256	218	226
LFH_28_mother	276	276	347	347	402	408	124	124	192	192	309	309	383	383	204	212	252	260	218	226
LFH_28_father	276	276	350	350	408	414	124	124	192	192	309	309	383	383	NA	NA	256	260	218	218
LFH_28_10	276	276	347	350	402	408	NA	NA	NA	NA	NA	NA	NA	NA	204	212	252	256	218	226
LFH_28_9	276	276	347	350	408	408	NA	NA	NA	NA	NA	NA	NA	NA	204	204	252	256	218	226
LFH_28_8	276	276	347	350	402	408	NA	NA	NA	NA	NA	NA	NA	NA	204	204	252	256	218	226
LFH_28_7	276	276	347	350	408	408	NA	NA	NA	NA	NA	NA	NA	NA	204	212	256	260	218	218
LFH_28_6	276	276	347	350	402	408	NA	NA	NA	NA	NA	NA	NA	NA	204	204	252	256	218	218
LFH_28_5	276	276	347	350	402	408	NA	NA	NA	NA	NA	NA	NA	NA	204	212	252	256	218	218
LFH_28_4	276	276	347	350	408	408	NA	NA	NA	NA	NA	NA	NA	NA	204	212	256	260	218	226
LFH_28_3	276	276	347	350	402	408	NA	NA	NA	NA	NA	NA	NA	NA	204	204	252	256	218	226
LFH_28_2	276	276	347	350	408	408	NA	NA	NA	NA	NA	NA	NA	NA	204	204	256	260	218	226
LFH_28_1	276	276	347	350	408	408	NA	NA	NA	NA	NA	NA	NA	NA	204	204	256	260	218	226
LFH_26_mother	276	276	347	347	416	416	124	124	192	192	309	309	373	383	NA	NA	252	252	226	226
LFH_26_father	276	276	347	350	408	408	124	124	192	192	307	309	383	383	212	212	240	244	226	226
LFH_26_10	276	276	347	350	NA	NA	NA	NA	NA	NA	NA	NA	NA	NA	212	212	244	252	226	226
LFH_26_9	276	276	347	350	NA	NA	NA	NA	NA	NA	NA	NA	NA	NA	204	212	244	252	226	226
LFH_26_8	276	276	347	350	NA	NA	NA	NA	NA	NA	NA	NA	NA	NA	212	212	244	252	226	226
LFH_26_7	276	276	347	350	NA	NA	NA	NA	NA	NA	NA	NA	NA	NA	NA	NA	244	252	226	226
LFH_26_6	276	276	347	350	NA	NA	NA	NA	NA	NA	NA	NA	NA	NA	212	212	244	252	226	226
LFH_26_5	276	276	347	350	NA	NA	NA	NA	NA	NA	NA	NA	NA	NA	212	212	244	252	226	226
LFH_26_4	276	276	347	350	NA	NA	NA	NA	NA	NA	NA	NA	NA	NA	204	212	244	252	226	226
LFH_26_3	276	276	347	350	NA	NA	NA	NA	NA	NA	NA	NA	NA	NA	212	212	244	252	226	226
LFH_26_2	276	276	347	350	NA	NA	NA	NA	NA	NA	NA	NA	NA	NA	204	204	244	252	226	226
LFH_26_1	276	276	347	350	NA	NA	NA	NA	NA	NA	NA	NA	NA	NA	204	212	244	252	226	226
LFH_25_mother	276	276	347	350	408	408	124	124	192	192	309	309	383	383	204	212	260	260	218	226
LFH_25_father	276	276	347	350	408	408	124	132	192	192	309	309	383	383	204	212	256	256	218	218
LFH_25_10	276	276	347	350	408	408	NA	NA	NA	NA	NA	NA	NA	NA	204	212	256	260	218	226
LFH_25_9	276	276	347	350	408	408	124	124	NA	NA	NA	NA	383	383	204	204	256	260	218	218
LFH_25_8	276	276	347	347	408	408	124	124	NA	NA	NA	NA	383	383	204	212	256	260	218	226
LFH_25_7	276	276	347	350	408	408	124	124	NA	NA	NA	NA	383	383	204	212	256	260	218	226
LFH_25_6	276	276	347	350	408	408	124	124	NA	NA	NA	NA	383	383	204	204	256	260	218	218
LFH_25_5	276	276	347	347	408	408	124	124	NA	NA	NA	NA	383	383	204	204	256	260	218	226
LFH_25_4	276	276	347	350	408	408	124	124	NA	NA	NA	NA	383	383	204	212	256	260	218	218
LFH_25_3	276	276	347	350	408	408	124	124	NA	NA	NA	NA	383	383	204	204	256	260	218	226
LFH_25_2	276	276	347	350	408	408	124	124	NA	NA	NA	NA	383	383	204	204	256	260	218	226
LFH_25_1	276	276	347	350	408	408	124	124	NA	NA	NA	NA	383	383	204	204	256	260	218	218
LFH_24_mother	276	276	347	347	402	408	124	124	192	192	309	309	383	383	204	212	240	240	218	218
LFH_24_father	276	276	347	347	408	408	132	132	192	192	309	309	373	383	204	204	244	256	218	226
LFH_24_10	276	276	347	347	408	408	NA	NA	NA	NA	NA	NA	383	383	204	212	240	244	218	226
LFH_24_9	276	276	347	347	402	408	124	132	NA	NA	NA	NA	383	383	204	212	240	244	218	226
LFH_24_8	276	276	347	347	402	408	124	132	NA	NA	NA	NA	383	383	204	204	240	244	218	226
LFH_24_7	276	276	347	347	408	408	124	132	NA	NA	NA	NA	383	383	204	204	240	244	218	226
LFH_24_6	276	276	347	347	408	408	124	132	NA	NA	NA	NA	383	383	204	204	240	244	218	226
LFH_24_5	276	276	347	347	408	408	124	132	NA	NA	NA	NA	383	383	204	204	244	244	226	226
LFH_24_4	276	276	347	347	402	408	124	132	NA	NA	NA	NA	383	383	204	212	240	244	218	226
LFH_24_3	276	276	347	347	408	408	124	132	NA	NA	NA	NA	383	383	204	204	240	244	218	226
LFH_24_2	276	276	347	347	402	408	124	132	NA	NA	NA	NA	383	383	204	204	240	244	218	226
LFH_24_1	276	276	347	347	402	408	124	132	NA	NA	NA	NA	383	383	204	212	240	244	218	226
LFH_21_mother	276	300	347	350	402	408	124	124	192	192	309	309	383	383	212	212	240	256	226	226
LFH_21_father	276	276	350	350	408	414	124	124	186	192	309	309	383	383	204	212	252	256	226	226
LFH_21_10	276	300	350	350	402	408	124	132	NA	NA	NA	NA	383	383	204	212	256	256	226	226
LFH_21_9	276	300	347	350	402	408	124	124	186	192	NA	NA	383	383	204	212	256	256	226	226
LFH_21_8	276	300	347	350	408	408	124	124	186	192	NA	NA	383	383	204	212	240	256	226	226
LFH_21_7	276	300	347	350	402	408	124	132	186	192	NA	NA	383	383	204	212	240	256	226	226
LFH_21_6	276	300	350	350	402	408	124	124	186	192	NA	NA	383	383	204	212	256	256	226	226
LFH_21_5	276	276	347	350	408	408	124	124	186	192	NA	NA	383	383	204	212	256	256	226	226
LFH_21_4	276	300	350	350	408	408	124	124	186	192	NA	NA	383	383	204	212	240	256	226	226
LFH_21_3	276	300	347	350	NA	NA	124	124	NA	NA	NA	NA	383	383	204	212	256	256	226	226
LFH_21_2	276	276	347	350	408	408	124	124	186	192	NA	NA	383	383	204	212	240	256	226	226
LFH_21_1	276	300	347	350	402	408	124	132	186	192	NA	NA	383	383	204	212	256	256	226	226
LFH_20_mother	276	276	350	350	414	416	132	132	192	192	309	309	383	383	204	212	260	260	226	226
LFH_20_father	276	276	347	350	414	414	124	132	192	192	309	309	383	383	212	212	252	252	218	226
LFH_20_10	276	276	350	350	414	414	124	132	192	192	NA	NA	383	383	204	212	252	260	226	226
LFH_20_9	276	276	350	350	414	416	124	132	192	192	NA	NA	383	383	204	212	252	260	226	226
LFH_20_8	276	276	350	350	414	414	124	132	192	192	NA	NA	383	383	212	212	252	260	226	226
LFH_20_7	276	276	350	350	414	414	124	132	192	192	NA	NA	383	383	212	212	252	260	226	226
LFH_20_6	276	276	350	350	414	414	124	132	192	192	NA	NA	383	383	212	212	252	260	226	226
LFH_20_5	276	276	350	350	414	416	124	132	192	192	NA	NA	383	383	204	212	252	260	226	226
LFH_20_4	276	276	350	350	414	414	124	132	192	192	NA	NA	383	383	NA	NA	252	260	218	226
LFH_20_3	276	276	350	350	414	414	124	132	192	192	NA	NA	383	383	204	212	252	260	226	226
LFH_20_2	276	276	350	350	414	416	124	132	192	192	NA	NA	383	383	212	212	252	260	226	226
LFH_20_1	276	276	350	350	414	414	124	132	192	192	NA	NA	383	383	NA	NA	252	260	226	226
LFH_19_mother	276	276	350	350	408	414	124	124	186	192	309	309	383	383	204	212	252	252	218	226
LFH_19_father	276	276	347	347	414	416	132	132	192	192	309	309	383	383	212	212	252	252	218	226
LFH_19_10	276	276	347	350	408	416	NA	NA	NA	NA	NA	NA	NA	NA	NA	NA	252	252	226	226
LFH_19_9	276	276	347	350	414	416	NA	NA	NA	NA	NA	NA	NA	NA	NA	NA	252	252	218	226
LFH_19_8	276	276	347	350	408	416	NA	NA	NA	NA	NA	NA	NA	NA	204	212	252	252	218	226
LFH_19_7	276	276	347	350	408	416	NA	NA	NA	NA	NA	NA	NA	NA	NA	NA	252	252	218	226
LFH_19_6	276	276	347	350	414	416	NA	NA	NA	NA	NA	NA	NA	NA	NA	NA	252	252	218	226
LFH_19_5	276	276	347	350	408	416	NA	NA	NA	NA	NA	NA	NA	NA	NA	NA	252	252	226	226
LFH_19_4	276	276	347	350	408	416	NA	NA	NA	NA	NA	NA	NA	NA	NA	NA	252	252	218	226
LFH_19_3	276	276	347	350	408	416	NA	NA	NA	NA	NA	NA	NA	NA	NA	NA	252	252	218	226
LFH_19_2	276	276	347	350	414	416	NA	NA	NA	NA	NA	NA	NA	NA	NA	NA	252	252	226	226
LFH_19_1	276	276	347	350	408	416	NA	NA	NA	NA	NA	NA	NA	NA	NA	NA	252	252	226	226
LFH_16_mother	273	276	347	347	408	408	124	132	192	192	309	309	383	383	204	212	244	256	218	226
LFH_16_father	273	276	347	347	408	408	124	132	192	192	307	309	383	383	212	212	244	244	218	226
LFH_16_10	273	276	347	347	408	408	124	124	192	192	307	309	383	383	NA	NA	244	244	218	226
LFH_16_9	276	276	347	347	408	408	124	124	192	192	NA	NA	383	383	NA	NA	244	256	218	226
LFH_16_8	276	276	347	347	408	408	124	132	192	192	NA	NA	383	383	204	212	244	256	218	218
LFH_16_7	273	276	347	347	408	408	124	132	192	192	NA	NA	383	383	212	212	244	256	218	218
LFH_16_6	273	276	347	347	408	408	124	124	192	192	NA	NA	383	383	212	212	244	256	218	218
LFH_16_5	276	276	347	347	408	408	124	132	192	192	NA	NA	383	383	204	212	244	244	218	218
LFH_16_4	273	276	347	347	408	408	124	132	192	192	NA	NA	383	383	NA	NA	NA	NA	NA	NA
LFH_16_3	273	276	347	347	408	408	124	124	192	192	NA	NA	383	383	204	212	244	256	218	218
LFH_16_2	273	276	347	347	408	408	124	132	192	192	NA	NA	383	383	204	212	244	256	218	226
LFH_16_1	276	276	347	347	408	408	124	132	192	192	NA	NA	383	383	212	212	244	244	218	218
LFH_15_mother	273	276	347	350	408	408	124	124	192	192	307	309	383	383	212	212	252	256	226	226
LFH_15_father	273	276	350	350	408	414	124	124	192	192	309	309	383	383	204	204	252	256	218	226
LFH_15_10	273	276	350	350	408	414	124	124	192	192	NA	NA	383	383	204	212	252	256	218	226
LFH_15_9	276	276	350	350	408	414	124	124	192	192	NA	NA	383	383	204	212	252	256	218	226
LFH_15_8	276	276	350	350	408	414	124	124	192	192	NA	NA	383	383	204	212	252	256	218	226
LFH_15_7	276	276	350	350	408	414	124	124	192	192	NA	NA	383	383	204	212	252	256	218	226
LFH_15_6	273	276	350	350	408	414	124	124	192	192	NA	NA	383	383	204	212	252	256	218	226
LFH_15_5	276	276	350	350	408	414	124	124	192	192	NA	NA	383	383	204	212	252	256	218	226
LFH_15_4	276	276	350	350	408	414	124	124	192	192	NA	NA	383	383	204	212	252	256	218	226
LFH_15_3	276	276	350	350	408	414	124	124	192	192	NA	NA	383	383	204	212	252	256	218	226
LFH_15_2	273	276	347	350	408	414	124	124	192	192	NA	NA	383	383	204	212	252	252	218	226
LFH_15_1	276	276	347	350	408	414	124	124	192	192	NA	NA	383	383	204	212	252	256	218	226
LFH_14_motherther	276	276	347	347	408	416	124	124	186	192	309	309	383	383	204	212	240	252	218	218
LFH_14_fatherther	276	276	350	350	408	414	124	124	192	192	307	309	383	383	212	212	252	260	226	226
LFH_14_8	276	276	347	350	408	408	124	124	186	192	NA	NA	383	383	NA	NA	240	260	226	226
LFH_14_7	276	276	347	350	408	416	124	124	NA	NA	NA	NA	383	383	NA	NA	252	260	226	226
LFH_14_6	276	276	347	350	408	416	124	124	186	192	NA	NA	383	383	NA	NA	240	260	226	226
LFH_14_5	276	276	347	350	408	408	124	124	192	192	NA	NA	383	383	NA	NA	240	260	218	226
LFH_14_4	276	276	347	350	408	408	124	124	192	192	NA	NA	383	383	NA	NA	240	260	218	226
LFH_14_3	276	276	347	350	408	408	124	124	192	192	NA	NA	383	383	NA	NA	240	260	218	226
LFH_14_2	276	276	347	350	408	408	124	124	186	192	NA	NA	383	383	NA	NA	240	260	226	226
LFH_14_1	276	276	347	350	408	408	124	124	186	192	NA	NA	383	383	NA	NA	240	260	226	226
LFH_12_mother	273	276	347	350	408	408	124	124	192	192	307	309	383	383	204	212	244	256	218	226
LFH_12_father	276	276	347	350	408	408	132	132	192	192	309	309	383	383	204	204	252	256	218	226
LFH_12_10	273	276	347	350	408	408	124	132	192	192	NA	NA	383	383	204	204	256	256	218	226
LFH_12_9	273	276	347	350	408	408	124	132	192	192	NA	NA	383	383	204	212	244	256	226	226
LFH_12_8	273	276	350	350	408	408	124	132	192	192	NA	NA	383	383	204	212	256	256	226	226
LFH_12_7	276	276	347	350	408	408	124	132	192	192	NA	NA	383	383	204	204	244	256	218	226
LFH_12_6	276	276	NA	NA	408	408	124	132	192	192	NA	NA	383	383	204	204	244	256	218	226
LFH_12_5	273	276	350	350	408	408	124	132	192	192	NA	NA	383	383	204	212	256	256	218	226
LFH_12_4	276	276	347	350	408	408	124	132	192	192	NA	NA	383	383	204	212	256	256	226	226
LFH_12_3	273	276	347	350	408	408	124	132	192	192	NA	NA	383	383	204	204	256	256	218	226
LFH_12_2	273	276	347	350	408	408	124	132	192	192	NA	NA	383	383	204	212	256	256	226	226
LFH_12_1	273	276	350	350	408	408	124	132	192	192	NA	NA	383	383	204	212	244	256	226	226
LFH_11_mother	273	276	347	350	408	408	124	124	192	192	309	309	383	383	204	212	256	260	218	226
LFH_11_father	276	276	347	350	402	416	132	132	192	192	309	309	383	383	204	212	252	260	218	218
LFH_11_12	NA	NA	350	350	NA	NA	NA	NA	NA	NA	NA	NA	NA	NA	NA	NA	260	260	218	226
LFH_11_11	NA	NA	NA	NA	NA	NA	NA	NA	NA	NA	NA	NA	NA	NA	NA	NA	260	260	218	226
LFH_11_10	276	276	347	350	NA	NA	NA	NA	NA	NA	NA	NA	NA	NA	NA	NA	256	260	218	226
LFH_11_9	276	276	350	350	402	408	NA	NA	NA	NA	NA	NA	NA	NA	NA	NA	256	260	218	226
LFH_11_8	276	276	350	350	402	408	NA	NA	NA	NA	NA	NA	NA	NA	NA	NA	260	260	218	226
LFH_11_7	273	276	350	350	402	408	NA	NA	NA	NA	NA	NA	NA	NA	NA	NA	256	260	218	226
LFH_11_6	276	276	350	350	402	408	NA	NA	NA	NA	NA	NA	NA	NA	NA	NA	256	260	218	226
LFH_11_5	276	276	347	350	402	408	NA	NA	NA	NA	NA	NA	NA	NA	NA	NA	260	260	218	226
LFH_11_4	276	276	350	350	402	408	NA	NA	NA	NA	NA	NA	NA	NA	NA	NA	260	260	218	226
LFH_11_3	273	276	350	350	402	408	NA	NA	NA	NA	NA	NA	NA	NA	NA	NA	260	260	218	226
LFH_11_2	276	276	350	350	402	408	NA	NA	NA	NA	NA	NA	NA	NA	NA	NA	256	260	NA	NA
LFH_11_1	276	276	347	350	402	408	NA	NA	NA	NA	NA	NA	NA	NA	NA	NA	256	260	218	226
LFH_10_mother	273	276	347	350	408	408	124	124	192	192	309	309	383	383	204	212	256	260	226	226
LFH_10_father	276	276	347	350	402	416	132	132	192	192	309	309	383	383	204	212	252	260	218	218
LFH_10_10	276	276	350	350	402	408	NA	NA	NA	NA	NA	NA	NA	NA	NA	NA	260	260	218	226
LFH_10_9	273	276	350	350	402	408	NA	NA	NA	NA	NA	NA	NA	NA	NA	NA	256	260	218	226
LFH_10_8	276	276	347	350	402	408	NA	NA	NA	NA	NA	NA	NA	NA	NA	NA	256	260	218	226
LFH_10_7	273	276	347	350	402	408	NA	NA	NA	NA	NA	NA	NA	NA	NA	NA	256	260	218	226
LFH_10_6	273	276	347	350	402	408	NA	NA	NA	NA	NA	NA	NA	NA	NA	NA	260	260	218	226
LFH_10_5	273	273	347	350	402	408	NA	NA	NA	NA	NA	NA	NA	NA	NA	NA	260	260	218	226
LFH_10_4	276	276	350	350	402	408	NA	NA	NA	NA	NA	NA	NA	NA	NA	NA	260	260	218	226
LFH_10_3	276	276	347	350	402	408	NA	NA	NA	NA	NA	NA	NA	NA	NA	NA	256	260	218	226
LFH_10_2	273	276	350	350	402	408	NA	NA	NA	NA	NA	NA	NA	NA	NA	NA	260	260	218	226
LFH_10_1	276	276	347	350	402	408	NA	NA	NA	NA	NA	NA	NA	NA	NA	NA	NA	NA	218	226
LFH_9_mother	273	273	350	350	408	416	124	132	186	192	309	309	383	383	204	212	252	256	218	226
LFH_9_father	276	276	347	350	416	416	124	132	186	192	309	309	383	383	204	212	252	252	218	218
LFH_9_10	273	276	350	350	416	416	NA	NA	NA	NA	NA	NA	383	383	204	204	252	252	218	226
LFH_9_9	273	276	350	350	416	416	NA	NA	NA	NA	NA	NA	383	383	NA	NA	252	252	218	226
LFH_9_8	NA	NA	NA	NA	NA	NA	NA	NA	NA	NA	NA	NA	383	383	204	212	NA	NA	218	226
LFH_9_7	273	276	350	350	408	416	NA	NA	NA	NA	NA	NA	383	383	204	204	252	256	218	226
LFH_9_6	273	276	350	350	408	416	NA	NA	NA	NA	NA	NA	383	383	204	204	252	256	218	226
LFH_9_5	273	276	350	350	408	416	NA	NA	NA	NA	NA	NA	383	383	NA	NA	252	256	218	226
LFH_9_4	273	276	350	350	408	416	NA	NA	NA	NA	NA	NA	383	383	NA	NA	252	252	218	226
LFH_9_3	273	276	350	350	416	416	NA	NA	NA	NA	NA	NA	383	383	204	204	252	252	218	226
LFH_9_2	273	276	350	350	408	416	NA	NA	NA	NA	NA	NA	383	383	NA	NA	252	256	218	226
LFH_9_1	273	276	350	350	416	416	NA	NA	NA	NA	NA	NA	383	383	204	204	NA	NA	218	226
LFH_8_mother	276	276	347	347	414	414	124	124	192	192	309	309	383	383	204	204	NA	NA	226	226
LFH_8_father	276	276	347	350	408	416	132	132	192	192	309	309	383	383	204	212	252	260	218	218
LFH_8_10	276	276	NA	NA	NA	NA	NA	NA	NA	NA	NA	NA	NA	NA	NA	NA	NA	NA	NA	NA
LFH_8_9	276	276	NA	NA	NA	NA	NA	NA	NA	NA	NA	NA	NA	NA	NA	NA	NA	NA	NA	NA
LFH_8_8	276	276	347	347	408	414	NA	NA	NA	NA	NA	NA	NA	NA	NA	NA	252	260	218	226
LFH_8_7	276	276	347	347	408	414	NA	NA	NA	NA	NA	NA	NA	NA	NA	NA	256	260	218	226
LFH_8_6	276	276	347	347	408	414	NA	NA	NA	NA	NA	NA	NA	NA	NA	NA	256	260	NA	NA
LFH_8_5	276	276	347	347	408	414	NA	NA	NA	NA	NA	NA	NA	NA	NA	NA	256	260	218	226
LFH_8_4	276	276	347	347	408	414	NA	NA	NA	NA	NA	NA	NA	NA	NA	NA	256	260	218	226
LFH_8_3	276	276	347	347	408	414	NA	NA	NA	NA	NA	NA	NA	NA	NA	NA	256	260	218	226
LFH_8_2	276	276	347	347	408	414	NA	NA	NA	NA	NA	NA	NA	NA	NA	NA	252	260	218	226
LFH_8_1	276	276	347	347	408	414	NA	NA	NA	NA	NA	NA	NA	NA	NA	NA	256	260	218	226
LFH_7_mother	276	276	347	350	408	416	124	132	186	192	309	309	383	383	204	204	244	260	218	226
LFH_7_father	276	276	350	350	408	408	124	124	192	192	309	309	383	383	204	212	244	252	218	226
LFH_7_10	276	276	350	350	408	416	NA	NA	NA	NA	NA	NA	NA	NA	204	204	244	260	218	226
LFH_7_9	276	276	347	350	408	408	NA	NA	NA	NA	NA	NA	NA	NA	204	204	244	244	218	226
LFH_7_8	276	276	347	350	408	416	NA	NA	NA	NA	NA	NA	NA	NA	204	204	244	260	218	226
LFH_7_7	276	276	347	350	408	416	NA	NA	NA	NA	NA	NA	NA	NA	204	204	244	260	218	226
LFH_7_6	276	276	347	350	408	408	NA	NA	NA	NA	NA	NA	NA	NA	204	204	244	244	218	226
LFH_7_5	276	276	347	350	408	416	NA	NA	NA	NA	NA	NA	NA	NA	204	204	244	260	218	226
LFH_7_4	276	276	347	350	408	408	NA	NA	NA	NA	NA	NA	NA	NA	204	204	244	244	218	226
LFH_7_3	276	276	350	350	408	408	NA	NA	NA	NA	NA	NA	NA	NA	204	204	244	260	226	226
LFH_7_2	276	276	347	350	408	408	NA	NA	NA	NA	NA	NA	NA	NA	204	204	244	260	218	218
LFH_7_1	276	276	350	350	408	416	NA	NA	NA	NA	NA	NA	NA	NA	204	204	244	260	218	226
LFH_6_mother	276	276	347	350	408	408	124	124	192	192	309	309	383	383	212	212	244	252	218	226
LFH_6_father	276	276	347	350	408	408	132	132	192	192	309	309	373	383	212	212	256	260	226	226
LFH_6_10	276	276	347	350	408	408	124	132	NA	NA	NA	NA	383	383	NA	NA	244	260	218	226
LFH_6_9	276	276	347	347	408	408	124	132	NA	NA	NA	NA	383	383	NA	NA	252	260	218	226
LFH_6_8	NA	NA	NA	NA	NA	NA	124	132	NA	NA	NA	NA	383	383	NA	NA	244	260	226	226
LFH_6_7	276	276	347	347	408	408	124	132	NA	NA	NA	NA	383	383	NA	NA	252	260	218	226
LFH_6_6	276	276	347	350	408	408	124	132	NA	NA	NA	NA	383	383	NA	NA	244	260	218	226
LFH_6_5	276	276	347	347	408	408	124	132	NA	NA	NA	NA	383	383	NA	NA	244	260	226	226
LFH_6_4	276	276	347	347	NA	NA	124	132	NA	NA	NA	NA	383	383	NA	NA	252	260	218	226
LFH_6_3	NA	NA	347	347	NA	NA	124	132	NA	NA	NA	NA	383	383	NA	NA	252	260	226	226
LFH_6_2	NA	NA	347	347	NA	NA	124	132	NA	NA	NA	NA	383	383	NA	NA	244	260	218	226
LFH_6_1	NA	NA	347	350	NA	NA	124	132	NA	NA	NA	NA	383	383	NA	NA	252	260	226	226
LFH_5_mother	273	276	347	350	408	408	132	132	192	192	309	309	383	383	204	204	252	260	218	218
LFH_5_father	273	276	347	347	408	408	124	124	192	192	309	309	383	383	204	204	256	256	218	226
LFH_5_10	NA	NA	347	350	NA	NA	NA	NA	NA	NA	NA	NA	383	383	204	204	252	256	218	226
LFH_5_9	NA	NA	347	347	NA	NA	NA	NA	NA	NA	NA	NA	383	383	204	204	252	256	218	226
LFH_5_8	NA	NA	NA	NA	NA	NA	NA	NA	NA	NA	NA	NA	383	383	204	204	256	260	218	226
LFH_5_7	NA	NA	347	347	NA	NA	NA	NA	NA	NA	NA	NA	383	383	204	204	256	260	218	226
LFH_5_6	NA	NA	347	347	408	408	NA	NA	NA	NA	NA	NA	383	383	204	204	252	256	218	226
LFH_5_5	NA	NA	347	350	408	408	NA	NA	NA	NA	NA	NA	383	383	204	204	252	256	218	226
LFH_5_4	NA	NA	347	350	NA	NA	NA	NA	NA	NA	NA	NA	383	383	204	204	256	260	218	226
LFH_5_3	NA	NA	347	350	408	408	NA	NA	NA	NA	NA	NA	383	383	204	204	256	260	218	226
LFH_5_2	NA	NA	NA	NA	NA	NA	NA	NA	NA	NA	NA	NA	383	383	204	204	256	260	218	226
LFH_5_1	NA	NA	347	350			NA	NA	NA	NA	NA	NA	383	383	204	204	256	260	218	226
LFH_4_mother	273	276	350	350	408	408	132	132	192	192	309	309	383	383	212	212	256	256	218	226
LFH_4_father	276	276	347	350	408	408	124	132	192	192	309	309	383	383	212	212	260	260	226	226
LFH_4_8	NA	NA	350	350	NA	NA	124	132	NA	NA	NA	NA	383	383	NA	NA	256	260	218	226
LFH_4_7	273	276	350	350	408	408	124	132	NA	NA	NA	NA	383	383	NA	NA	256	260	218	226
LFH_4_6	276	276	350	350	NA	NA	124	132	NA	NA	NA	NA	383	383	NA	NA	256	260	218	226
LFH_4_5	276	276	350	350	408	408	124	132	NA	NA	NA	NA	383	383	NA	NA	256	260	218	226
LFH_4_4	NA	NA	NA	NA	NA	NA	124	132	NA	NA	NA	NA	383	383	NA	NA	256	260	226	226
LFH_4_3	273	276	350	350	408	408	124	132	NA	NA	NA	NA	383	383	NA	NA	256	260	218	226
LFH_4_2	273	276	350	350	408	408	124	132	NA	NA	NA	NA	383	383	NA	NA	256	260	226	226
LFH_4_1	276	276	350	350	408	408	124	132	NA	NA	NA	NA	383	383	NA	NA	256	260	226	226
LFH_3_motherther	276	276	347	350	402	416	132	132	186	192	309	309	383	383	204	212	252	260	218	218
LFH_3_fatherther	273	276	347	350	408	414	124	124	192	192	309	309	383	383	212	212	244	252	218	218
LFH_3_8	276	276	350	350	402	414	124	132	186	192	NA	NA	383	383	204	212	252	260	218	218
LFH_3_7	276	276	350	350	402	414	124	132	192	192	NA	NA	383	383	212	212	252	260	218	218
LFH_3_6	276	276	350	350	414	416	124	132	192	192	NA	NA	383	383	204	212	252	252	218	218
LFH_3_5	276	276	347	350	402	414	124	132	192	192	NA	NA	383	383	204	212	252	260	218	218
LFH_3_4	276	276	350	350	414	416	124	132	192	192	NA	NA	383	383	212	212	252	252	218	218
LFH_3_3	276	276	347	350	414	416	124	132	192	192	NA	NA	383	383	212	212	252	252	218	218
LFH_3_2	276	276	350	350	402	414	124	132	192	192	NA	NA	383	383	204	212	252	260	218	218
LFH_3_1	276	276	350	350	402	414	124	132	186	192	NA	NA	383	383	204	212	252	252	218	218
LFH_2_motherther	276	276	347	347	416	416	124	132	192	192	309	309	383	383	204	212	252	252	226	226
LFH_2_fatherther	276	300	347	347	408	408	124	124	186	192	309	309	383	383	204	212	240	256	226	226
LFH_2_12	276	300	347	347	408	416	NA	NA	NA	NA	NA	NA	NA	NA	NA	NA	240	252	226	226
LFH_2_8	276	300	347	347	408	416	124	132	186	192	NA	NA	383	383	NA	NA	240	252	226	226
LFH_2_7	276	300	347	347	408	416	124	124	186	192	NA	NA	383	383	NA	NA	240	252	226	226
LFH_2_6	NA	NA	NA	NA	NA	NA	124	132	186	192	NA	NA	383	383	NA	NA	240	252	226	226
LFH_2_5	NA	NA	NA	NA	NA	NA	124	132	186	192	NA	NA	383	383	NA	NA	240	252	226	226
LFH_2_4	276	300	347	347	408	416	124	124	186	192	NA	NA	383	383	NA	NA	240	252	226	226
LFH_2_3	276	300	347	347	408	416	124	132	186	192	NA	NA	383	383	NA	NA	240	252	226	226
LFH_2_2	276	300	347	347	408	416	124	124	186	192	NA	NA	383	383	NA	NA	240	252	226	226
LFH_2_1	276	300	347	347	408	416	124	124	186	192	NA	NA	383	383	NA	NA	240	252	226	226
