# Supplementary material for: The unusual reproductive system of head and body lice (Pediculus humanus)
Source: Med Vet Entomol. 2017 Dec 20;32(2):226–34. doi: 10.1111/mve.12287 (PMC5947629; doi:10.1111/mve.12287)
Supplement: Supplementary file 3 — Table S3. Body louse genotypes. [file MVE-32-226-s003.csv]

id	M3_10_1	M3_10_2	M3_19_1	M3_19_2	M2_2_1	M2_2_2	T2_6_1	T2_6_2	M2_19_1	M2_19_2	M2_13_1	M2_13_2	M2_3_1	M2_3_2	T2_7_1	T2_7_2	T4_5_1	T4_5_2
LFB_24_mother	276	276	347	353	416	416	124	124	192	192	309	309	373	383	204	204	260	260
LFB_24_father	276	276	347	347	412	412	100	124	192	192	309	309	383	383	208	208	252	256
LFB_24_9	276	276	347	347	412	416	124	124	192	192	309	309	383	383	208	208	256	260
LFB_24_8	276	276	347	347	412	416	124	124	192	192	309	309	373	383	208	208	256	260
LFB_24_7	276	276	347	347	412	412	124	124	192	192	309	309	383	383	204	208	256	260
LFB_24_6	276	276	NA	NA	412	412	124	124	192	192	309	309	383	383	208	208	256	260
LFB_24_5	276	276	347	353	412	416	124	124	192	192	309	309	383	383	208	208	256	260
LFB_24_4	276	276	347	347	412	416	124	124	192	192	309	309	383	383	204	208	256	260
LFB_24_3	276	276	NA	NA	412	416	124	124	192	192	309	309	373	383	208	208	256	260
LFB_24_2	276	276	347	353	412	412	124	124	192	192	309	309	373	383	204	208	256	260
LFB_24_10	276	276	347	353	412	416	124	124	192	192	309	309	373	383	204	208	256	260
LFB_24_1	276	276	347	347	412	416	124	124	192	192	309	309	383	383	204	208	256	260
LFB_19_mother	276	276	347	350	416	416	124	124	192	192	307	309	383	383	NA	NA	252	252
LFB_19_father	276	276	347	347	416	416	NA	NA	NA	NA	309	309	NA	NA	NA	NA	NA	NA
LFB_19_9	276	276	347	347	416	416	132	132	192	192	309	309	383	383	NA	NA	252	252
LFB_19_8	276	276	347	347	416	416	124	124	192	192	307	309	383	383	NA	NA	252	252
LFB_19_7	276	276	347	347	416	416	132	132	192	192	307	309	383	383	NA	NA	252	252
LFB_19_6	276	276	347	350	416	416	132	132	192	192	307	309	383	383	NA	NA	252	252
LFB_19_5	276	276	347	347	416	416	124	124	192	192	309	309	383	383	NA	NA	252	252
LFB_19_4	276	276	347	350	416	416	132	132	192	192	309	309	383	383	NA	NA	252	252
LFB_19_3	276	276	347	350	416	416	132	132	192	192	307	309	383	383	NA	NA	252	252
LFB_19_2	276	276	347	350	416	416	124	124	192	192	309	309	383	383	NA	NA	252	252
LFB_19_10	276	276	347	347	416	416	132	132	192	192	307	309	383	383	NA	NA	252	252
LFB_19_1	276	276	347	350	416	416	132	132	192	192	309	309	383	383	NA	NA	252	252
LFB_16_mother	276	300	347	353	412	412	124	124	186	192	307	307	373	383	208	212	260	260
LFB_16_father	276	300	347	353	412	416	NA	NA	192	192	309	309	383	383	NA	NA	260	260
LFB_16_9	300	300	347	353	412	412	124	124	192	192	309	309	383	383	212	212	260	260
LFB_16_8	300	300	353	353	412	412	132	132	186	192	309	309	373	383	208	208	260	260
LFB_16_7	300	300	353	353	412	412	124	124	186	192	309	309	383	383	208	208	260	260
LFB_16_6	300	300	347	353	412	412	124	124	192	192	309	309	383	383	208	208	260	260
LFB_16_5	300	300	347	353	412	412	132	132	186	192	309	309	373	383	208	208	260	260
LFB_16_4	300	300	353	353	412	412	132	132	186	192	309	309	373	383	212	212	260	260
LFB_16_3	276	300	353	353	412	412	124	124	186	192	309	309	383	383	212	212	260	260
LFB_16_2	300	300	347	353	412	412	NA	NA	186	192	309	309	383	383	208	208	260	260
LFB_16_19	276	300	NA	NA	NA	NA	NA	NA	NA	NA	NA	NA	NA	NA	NA	NA	NA	NA
LFB_16_18	300	300	NA	NA	412	412	NA	NA	NA	NA	NA	NA	NA	NA	NA	NA	NA	NA
LFB_16_17	NA	NA	NA	NA	NA	NA	NA	NA	NA	NA	NA	NA	NA	NA	NA	NA	NA	NA
LFB_16_16	276	300	NA	NA	NA	NA	NA	NA	NA	NA	NA	NA	NA	NA	NA	NA	NA	NA
LFB_16_15	276	300	NA	NA	412	412	NA	NA	NA	NA	NA	NA	NA	NA	NA	NA	NA	NA
LFB_16_14	276	300	NA	NA	412	412	NA	NA	NA	NA	NA	NA	NA	NA	NA	NA	NA	NA
LFB_16_13	NA	NA	NA	NA	412	412	NA	NA	NA	NA	NA	NA	NA	NA	NA	NA	NA	NA
LFB_16_12	276	300	NA	NA	412	412	NA	NA	NA	NA	NA	NA	NA	NA	NA	NA	NA	NA
LFB_16_11	276	300	NA	NA	412	412	NA	NA	NA	NA	NA	NA	NA	NA	NA	NA	NA	NA
LFB_16_10	300	300	353	353	412	412	132	132	192	192	309	309	383	383	208	208	260	260
LFB_16_1	276	300	353	353	412	412	124	124	186	192	309	309	373	383	208	208	260	260
LFB_15_mother	276	300	347	347	412	412	124	124	192	192	309	309	373	383	208	208	252	260
LFB_15_father	276	276	347	347	412	412	124	124	192	192	309	313	373	383	204	204	244	260
LFB_15_9	NA	NA	NA	NA	NA	NA	124	124	192	192	309	309	373	383	204	208	244	252
LFB_15_8	276	300	347	347	412	412	124	124	192	192	309	309	373	373	NA	NA	244	260
LFB_15_8	276	300	347	347	412	412	124	124	192	192	309	309	373	373	NA	NA	244	260
LFB_15_7	276	276	NA	NA	NA	NA	124	124	NA	NA	NA	NA	NA	NA	NA	NA	NA	NA
LFB_15_6	276	276	NA	NA	412	412	124	124	192	192	NA	NA	373	373	NA	NA	244	252
LFB_15_5	276	276	347	347	412	412	NA	NA	192	192	309	309	373	373	204	208	244	252
LFB_15_4	276	276	347	347	412	412	124	124	192	192	309	309	373	383	204	208	244	260
LFB_15_3	276	300	347	347	412	412	124	124	192	192	309	309	373	383	204	208	244	252
LFB_15_21	NA	NA	NA	NA	NA	NA	NA	NA	192	192	309	309	373	373	NA	NA	244	252
LFB_15_20	NA	NA	NA	NA	NA	NA	NA	NA	192	192	309	309	373	383	NA	NA	244	252
LFB_15_2	NA	NA	347	347	412	412	124	124	192	192	309	309	373	373	204	204	244	252
LFB_15_19	NA	NA	NA	NA	NA	NA	NA	NA	192	192	309	309	373	373	NA	NA	244	260
LFB_15_18	NA	NA	NA	NA	NA	NA	NA	NA	192	192	309	309	373	373	NA	NA	244	252
LFB_15_17	NA	NA	NA	NA	NA	NA	NA	NA	192	192	NA	NA	373	373	NA	NA	244	260
LFB_15_16	NA	NA	NA	NA	NA	NA	124	124	186	192	NA	NA	373	383	NA	NA	252	260
LFB_15_15	NA	NA	NA	NA	NA	NA	NA	NA	192	192	309	309	373	383	NA	NA	244	260
LFB_15_14	NA	NA	NA	NA	NA	NA	NA	NA	192	192	309	309	373	373	NA	NA	244	252
LFB_15_13	NA	NA	NA	NA	NA	NA	NA	NA	192	192	NA	NA	373	373	NA	NA	244	252
LFB_15_12	NA	NA	NA	NA	NA	NA	NA	NA	192	192	309	309	373	383	NA	NA	244	260
LFB_15_11	NA	NA	NA	NA	NA	NA	124	124	192	192	309	309	373	373	NA	NA	244	252
LFB_15_10	276	300	347	347	412	412	124	124	192	192	309	309	383	383	204	208	244	260
LFB_15_1	276	300	347	350	412	412	124	124	NA	NA	NA	NA	373	373	NA	NA	260	260
LFB_14_mother	276	300	347	350	412	412	124	124	192	192	309	309	383	383	204	204	244	260
LFB_14_father	300	300	347	347	412	416	124	124	192	192	309	309	373	383	204	204	252	260
LFB_14_9	276	300	347	347	412	412	124	124	192	192	309	309	383	383	204	204	244	260
LFB_14_8	300	300	347	347	412	412	124	124	192	192	309	309	383	383	204	204	260	260
LFB_14_7	276	300	347	350	412	412	124	124	192	192	309	309	383	383	204	204	244	260
LFB_14_6	300	300	341	347	412	412	124	124	192	192	309	309	383	383	204	204	260	260
LFB_14_5	276	300	347	347	412	412	124	124	192	192	309	309	383	383	204	204	244	260
LFB_14_4	300	300	347	347	412	412	124	124	192	192	309	309	383	383	204	204	260	260
LFB_14_3	300	300	347	350	412	412	124	132	192	192	309	309	383	383	NA	NA	244	260
LFB_14_2	276	300	347	347	412	412	124	124	192	192	309	309	383	383	204	204	244	260
LFB_14_10	300	300	NA	NA	412	412	124	124	192	192	309	309	383	383	204	204	260	260
LFB_14_1	276	300	347	350	412	412	124	124	192	192	309	309	383	383	204	204	260	260
LFB_10_mother	276	300	347	347	412	412	124	124	192	192	309	309	383	383	204	204	252	252
LFB_10_father	276	300	347	353	412	412	124	124	192	192	309	309	383	383	NA	NA	252	260
LFB_10_9	276	300	347	353	412	412	124	124	192	192	309	309	383	383	NA	NA	252	260
LFB_10_8	276	300	NA	NA	412	412	124	124	192	192	309	309	383	383	NA	NA	252	260
LFB_10_7	300	300	347	353	412	412	124	124	192	192	309	309	383	383	204	204	252	260
LFB_10_6	300	300	347	353	412	412	124	124	192	192	309	309	383	383	204	204	252	260
LFB_10_5	276	300	NA	NA	412	412	124	124	192	192	309	309	383	383	NA	NA	252	260
LFB_10_4	300	300	347	353	412	412	124	124	192	192	309	309	383	383	NA	NA	252	260
LFB_10_3	NA	NA	NA	NA	412	412	124	124	192	192	309	309	383	383	NA	NA	252	260
LFB_10_2	NA	NA	NA	NA	412	412	124	124	192	192	NA	NA	383	383	NA	NA	252	260
LFB_10_12	276	300	347	353	412	412	NA	NA	NA	NA	NA	NA	NA	NA	NA	NA	NA	NA
LFB_10_11	276	300	347	353	412	412	NA	NA	NA	NA	NA	NA	NA	NA	NA	NA	NA	NA
LFB_10_10	300	300	NA	NA	412	412	124	124	NA	NA	NA	NA	383	383	NA	NA	252	260
LFB_10_1	276	300	NA	NA	412	412	124	124	192	192	309	309	383	383	NA	NA	252	260
LFB_9_mother	276	300	347	347	412	412	124	124	186	192	309	309	383	383	NA	NA	252	252
LFB_9_father	273	276	347	347	416	416	124	132	192	192	309	309	383	383	NA	NA	252	260
LFB_9_9	276	300	347	347	416	416	124	124	NA	NA	309	309	383	383	NA	NA	252	260
LFB_9_8	276	276	347	347	416	416	124	132	192	192	309	309	383	383	212	212	252	260
LFB_9_7	276	300	347	347	416	416	124	132	186	192	309	309	383	383	NA	NA	252	260
LFB_9_6	276	300	NA	NA	416	416	124	124	NA	NA	NA	NA	NA	NA	NA	NA	252	260
LFB_9_5	276	276	NA	NA	416	416	124	132	186	192	309	309	383	383	NA	NA	252	260
LFB_9_4	276	276	NA	NA	416	416	124	124	NA	NA	NA	NA	383	383	NA	NA	252	260
LFB_9_3	276	276	347	347	412	416	124	132	192	192	309	309	383	383	NA	NA	252	260
LFB_9_2	276	276	347	347	412	416	124	132	186	192	309	309	383	383	212	212	252	260
LFB_9_10	276	276	347	347	416	416	124	124	192	192	309	309	383	383	NA	NA	252	260
LFB_9_1	276	300	347	347	416	416	124	124	192	192	309	309	383	383	NA	NA	252	260
LFB_8_mother	270	276	353	353	412	416	124	132	192	192	309	309	383	383	204	204	252	260
LFB_8_father	276	276	347	347	412	412	124	124	192	192	309	309	383	383	NA	NA	252	252
LFB_8_9	276	276	NA	NA	412	412	124	132	192	192	309	309	383	383	204	204	252	260
LFB_8_8	276	276	NA	NA	412	412	124	132	192	192	309	309	383	383	NA	NA	252	260
LFB_8_7	276	276	NA	NA	412	416	124	124	192	192	309	309	383	383	NA	NA	252	252
LFB_8_6	276	276	NA	NA	412	412	124	132	192	192	309	309	383	383	204	204	252	260
LFB_8_5	270	276	NA	NA	412	412	124	132	192	192	309	309	383	383	NA	NA	252	260
LFB_8_4	276	276	NA	NA	412	412	124	124	192	192	309	309	383	383	204	204	252	260
LFB_8_3	276	276	NA	NA	412	412	124	132	192	192	309	309	383	383	NA	NA	252	260
LFB_8_2	270	276	NA	NA	412	416	124	132	192	192	309	309	383	383	NA	NA	252	252
LFB_8_10	276	276	NA	NA	NA	NA	124	124	NA	NA	NA	NA	383	383	NA	NA	252	260
LFB_8_1	276	276	NA	NA	412	416	124	124	NA	NA	NA	NA	NA	NA	NA	NA	252	252
LFB_7_mother	276	300	347	350	NA	NA	124	124	192	192	309	309	383	383	208	208	244	256
LFB_7_father	276	300	347	347	412	412	124	124	192	192	309	309	373	383	NA	NA	252	260
LFB_7_9	276	276	NA	NA	NA	NA	124	124	192	192	309	309	383	383	NA	NA	252	256
LFB_7_8	276	276	347	350	412	412	124	132	192	192	309	309	383	383	208	208	252	256
LFB_7_7	276	276	347	347	412	412	124	132	192	192	309	309	383	383	208	208	252	256
LFB_7_6	276	276	347	347	412	412	124	124	192	192	309	309	383	383	208	208	252	256
LFB_7_5	276	276	347	350	412	412	124	124	192	192	309	309	383	383	208	208	244	252
LFB_7_4	276	276	347	347	412	412	124	124	192	192	309	309	383	383	208	208	244	252
LFB_7_3	276	276	347	347	412	412	124	132	192	192	309	309	383	383	208	208	252	256
LFB_7_2	276	276	NA	NA	412	412	124	124	192	192	NA	NA	383	383	NA	NA	252	256
LFB_7_10	276	300	347	350	412	412	124	124	192	192	309	309	383	383	NA	NA	244	252
LFB_7_1	276	276	347	347	412	412	124	132	192	192	309	309	383	383	NA	NA	244	252
LFB_6_mother	276	300	347	347	412	412	124	124	192	192	309	309	373	383	NA	NA	260	260
LFB_6_father	276	276	347	353	412	412	124	132	186	192	309	309	383	383	NA	NA	256	260
LFB_6_9	276	300	347	347	NA	NA	124	124	NA	NA	309	309	373	383	NA	NA	260	260
LFB_6_8	276	276	347	347	NA	NA	124	132	186	192	309	309	373	383	212	212	260	260
LFB_6_7	276	300	347	347	NA	NA	124	132	186	192	309	309	373	383	204	212	256	260
LFB_6_6	276	276	347	347	NA	NA	124	132	186	192	309	309	373	383	204	212	260	260
LFB_6_5	276	300	347	347	NA	NA	124	132	186	192	309	309	383	383	NA	NA	260	260
LFB_6_4	276	276	347	347	NA	NA	124	132	186	192	309	309	373	383	NA	NA	260	260
LFB_6_3	276	276	347	347	NA	NA	124	132	186	192	309	309	383	383	NA	NA	260	260
LFB_6_2	276	300	347	347	NA	NA	124	132	186	192	309	309	373	383	204	212	260	260
LFB_6_18	NA	NA	NA	NA	NA	NA	NA	NA	NA	NA	NA	NA	NA	NA	NA	NA	260	260
LFB_6_17	NA	NA	NA	NA	NA	NA	NA	NA	NA	NA	NA	NA	NA	NA	NA	NA	260	260
LFB_6_16	NA	NA	NA	NA	NA	NA	NA	NA	NA	NA	NA	NA	NA	NA	NA	NA	260	260
LFB_6_15	NA	NA	NA	NA	NA	NA	NA	NA	NA	NA	NA	NA	NA	NA	NA	NA	256	260
LFB_6_14	NA	NA	NA	NA	NA	NA	NA	NA	NA	NA	NA	NA	NA	NA	NA	NA	260	260
LFB_6_13	NA	NA	NA	NA	NA	NA	NA	NA	NA	NA	NA	NA	NA	NA	NA	NA	256	260
LFB_6_12	NA	NA	NA	NA	NA	NA	NA	NA	NA	NA	NA	NA	NA	NA	NA	NA	260	260
LFB_6_11	NA	NA	NA	NA	NA	NA	NA	NA	NA	NA	NA	NA	NA	NA	NA	NA	260	260
LFB_6_10	276	276	NA	NA	NA	NA	124	124	NA	NA	NA	NA	383	383	NA	NA	260	260
LFB_6_1	276	276	347	347	NA	NA	124	124	NA	NA	NA	NA	383	383	NA	NA	256	260
LFB_4_mother	276	276	347	350	NA	NA	132	132	186	192	309	309	383	383	204	204	252	260
LFB_4_father	276	276	347	347	412	412	124	124	192	192	309	309	373	383	NA	NA	260	260
LFB_4_8	276	276	347	347	412	412	124	132	192	192	309	309	373	383	204	204	260	260
LFB_4_7	276	276	NA	NA	NA	NA	NA	NA	NA	NA	NA	NA	NA	NA	NA	NA	252	260
LFB_4_6	276	276	347	347	412	412	124	132	192	192	309	309	373	383	204	204	260	260
LFB_4_5	276	276	347	347	412	412	124	132	192	192	309	309	373	383	204	204	260	260
LFB_4_4	276	276	347	350	412	412	124	132	192	192	309	309	373	383	204	204	252	260
LFB_4_3	276	276	347	347	412	412	124	132	192	192	309	309	373	383	204	204	252	260
LFB_4_2	276	276	347	350	412	412	124	132	186	192	309	309	373	383	204	204	252	260
LFB_4_1	276	276	347	350	412	412	124	132	192	192	309	309	373	383	204	204	252	260
LFB_2_mother	276	276	347	347	412	412	124	124	192	192	309	309	373	383	204	204	256	256
LFB_2_father	276	276	347	347	NA	NA	124	124	192	192	309	309	373	373	NA	NA	252	256
LFB_2_9	276	276	NA	NA	NA	NA	124	124	NA	NA	NA	NA	NA	NA	NA	NA	252	256
LFB_2_8	276	276	347	347	412	412	124	124	192	192	309	309	373	373	204	204	252	256
LFB_2_7	276	276	347	347	412	412	124	124	192	192	309	309	373	383	204	204	252	256
LFB_2_6	276	276	NA	NA	NA	NA	124	124	NA	NA	NA	NA	373	383	NA	NA	252	256
LFB_2_5	279	279	347	347	NA	NA	124	124	192	192	309	309	373	373	204	204	252	256
LFB_2_4	276	276	347	347	412	412	124	124	192	192	309	309	373	373	204	204	252	256
LFB_2_3	276	276	347	347	NA	NA	124	124	192	192	309	309	373	383	204	204	252	256
LFB_2_2	276	276	347	347	NA	NA	NA	NA	NA	NA	NA	NA	373	373	NA	NA	252	256
LFB_2_10	276	276	347	347	412	412	124	124	192	192	309	309	373	373	204	204	252	256
LFB_2_1	276	276	347	347	412	412	124	124	NA	NA	NA	NA	373	373	204	204	252	256
LFB_1_mother	300	300	347	350	NA	NA	124	124	192	192	309	309	383	383	208	208	252	252
LFB_1_father	273	276	347	347	417	417	124	124	192	192	307	309	383	383	NA	NA	252	260
LFB_1_7	276	300	347	347	NA	NA	124	124	192	192	307	309	383	383	NA	NA	252	260
LFB_1_6	276	300	347	350	NA	NA	124	124	192	192	307	309	383	383	NA	NA	252	260							0.0003
LFB_1_5	NA	NA	NA	NA	NA	NA	124	124	NA	NA	NA	NA	NA	NA	NA	NA	252	260
LFB_1_4	276	304	347	350	NA	NA	124	124	192	192	307	309	383	383	208	208	252	260
LFB_1_3	NA	NA	NA	NA	NA	NA	124	124	NA	NA	NA	NA	NA	NA	NA	NA	NA	NA
LFB_1_2	276	300	347	347	NA	NA	124	124	192	192	309	309	383	383	NA	NA	252	260
LFB_1_1	276	300	347	347	NA	NA	124	124	192	192	307	309	383	383	208	208	252	260
